# Supplementary material for: Clinical and Molecular Characterization of a Novel Homozygous Frameshift Variant in AEBP1-Related Classical-like Ehlers Danlos Syndrome Type 2 with Comparison to Previously Reported Rare Cases
Source: Genes (Basel). 2024 Apr 6;15(4):461. doi: 10.3390/genes15040461 (PMC11049394; doi:10.3390/genes15040461)
Supplement: Supplementary file 1 [file genes-15-00461-s001.zip]

Archive with 1 entries (1 files):
- genes-2928487-supplementary.pdf
